# Supplementary material for: Microdomain Protein Nce102 Is a Local Sensor of Plasma Membrane Sphingolipid Balance
Source: Microbiol Spectr. 2022 Jun 27;10(4):e01961-22. doi: 10.1128/spectrum.01961-22 (PMC9431316; doi:10.1128/spectrum.01961-22)
Supplement: Supplemental file 4 — Table S1. Download spectrum.01961-22-s0004.xls, XLS file, 0.2 MB [file spectrum.01961-22-s0004.xls]

## Sheet: RAW
condition	control								0.5 ug/ml fluconazole								oxygen limitation								1.5% ethanol								3% ethanol								37°C
strain	wild type				nce102Δ				wild type				nce102Δ				wild type				nce102Δ				wild type				nce102Δ				wild type				nce102Δ				wild type				nce102Δ
dihydrosphingosine	187.208	632.133	175.825	628.94	368.932	297.132	774.574	296.029	346.275	691.456	373.487	417.06	304.701	299.525	1020.39		642.584	581.497	583.052		468.411	457.538	472.139		341.456	495.911	333.831		381.928	631.882	332.511	570.269	500.569	616.636	596.179		495.689	487.59	415.098		1287.74	1589.84	670.953	656.184	1397.82	478.47	1845.9	907.886
phytosphingosine	3765.28	2780.26	3990.1	3014.39	2810.79	4444.12	3685.17	3194.92	4194.16	3707.65	3846.25	7029.78	3887.6	4113.31	3527.06		1722.62	1588.67	1542.95		1175.36	1186.74	1142.72		3641.18	3104.93	4042.87		6215.35	3666.59	6237.42	8856.74	2541.5	10241.3	5714.65		8943.46	3544.83	7284.5		1465.77	5267.63	998.996	1195.97	1702.25	807.253	5631.81	392.842
Cer(t18:0/26:0(1))	110.773	127.868	56.1024	69.0652	98.8488	123.017	86.6645	144.712	138.65	119.949	131.417	150.968	92.6719	107.685	82.6466		268.12	210.929	277.179		193.191	185.226	152.67		165.921	110.08	189.438		135.659	103.9	95.3418	135.515	153.086	149.999	123.164		163.486	186.105	179.143		366.458	272.911	241.113	208.123	243.337	458.804	205.715	418.748
Cer(t18:0/26:0(3))	16.4774	45.288	8.68664	22.548	15.545	23.5061	35.0339	27.5337	12.9915	34.4157	13.1252	15.0419	8.98924	12.7023	35.1965		54.8435	53.4595	46.6134		39.5821	43.9825	33.9528		22.8122	44.0093	24.4619		16.9001	51.9539	12.9759	16.605	78.8072	13.7168	13.0147		24.9144	92.8669	20.6176		39.2905	23.6207	33.2937	19.2805	21.1954	44.4693	16.3582	41.3212
Cer(t18:0/26:1(1))	2.47958	2.32614	1.64115	1.38608	3.169	4.3338	2.02272	4.8172	2.84782	2.27284	2.57052	3.02626	2.47674	2.95546	1.98544		2.33411	1.85056	1.48086		1.4809	1.65003	1.22554		2.93363	2.41249	4.90305		2.47432	2.91218	1.82069	2.2541	1.84944	1.21985	1.19603		2.76064	3.47162	2.50232		1.92318	2.23159	1.57456	1.70428	1.50863	1.7898	1.41464	1.45344
Cer(t18:0/24:0(1))	41.0697	70.8648	26.9289	43.8283	49.3768	62.7351	68.9041	65.6637	65.2484	81.7264	64.4214	78.8549	65.5479	81.3613	59.7917		89.2756	77.147	90.439		76.3446	67.4121	61.235		44.3669	55.0778	51.8332		30.1277	76.7292	24.4571	27.0193	79.695	26.241	29.5508		40.7045	107.537	47.9619		88.6744	112.715	89.263	71.1249	76.7224	121.683	93.6131	103.041
Cer(t20:0/26:0(1))	12.7689	2.56843	5.15762	0.572617	8.80309	10.5534	0.859941	15.0442	10.7631	1.33779	10.5326	10.6404	4.61544	6.06092	0.903045		3.39182	2.3238	4.58904		3.01145	2.64643	2.05052		11.5054	1.6646	14.5255		14.1095	1.5104	9.57745	13.5986	2.05895	8.82639	9.06482		11.8591	4.01852	12.8251		39.6145	35.9551	11.5875	10.347	27.3466	18.1504	24.1978	19.9933
Cer(t18:0/26:0(0))	41.4574	20.6675	27.6409	12.67	36.6078	36.8517	23.8862	46.7131	61.0707	19.2541	73.1462	74.8344	54.8654	71.387	18.1669		25.0791	28.7283	32.4662		26.7031	24.5754	21.2356		100.256	18.1171	102.894		111.188	21.3257	77.8921	85.4715	27.0212	126.018	121.424		128.504	34.7264	135.778		116.061	127.854	29.8759	44.0717	97.951	55.8986	116.523	45.9066
Cer(t18:0/24:0(0))	0.784327	0.441099	0.24067	0.369935	1.16597	0.958429	0.44554	1.19126	2.16811	0.643423	2.17579	3.28194	3.18126	4.35081	0.585783		0.646616	0.68433	1.01368		0.633629	0.57467	0.0859009		1.03551	0	1.30482		0.642745	0.440991	0.425354	0.8168	0.396593	1.03587	1.61199		0.626789	0.811154	1.58276		1.91148	8.54364	0.744517	1.04689	1.87507	1.34107	6.6572	1.51666
Cer(t18:0/18:0(0))	5.49639	1.53409	4.14275	0.697502	8.98769	9.1297	2.31839	6.95517	5.73311	2.55111	11.8813	11.051	6.92889	5.56113	2.77614		2.03194	0.793852	0.981157		0.654117	0.816203	0.694513		12.396	2.59516	12.5187		10.5434	3.20813	9.85794	9.23645	2.89407	11.1825	19.2803		11.6539	3.77326	11.0615		6.99274	16.4892	4.11069	3.18343	8.0763	1.20383	12.081	1.70871
Cer(t18:0/18:1(0))	3.49165	1.89097	5.25715	0	4.51002	4.04472	4.86961	3.01324	2.20489	2.0701	13.5516	16.1466	7.81547	4.91168	4.08866		2.68428	0.297035	2.03843		0.873564	1.18326	1.90738		7.5218	2.7222	8.7569		7.575	7.07979	4.5933	11.5041	0.97399	14.2576	11.4175		7.19716	6.87963	7.86877		16.9487	14.7834	7.33442	10.1147	4.73279	1.55075	9.32042	3.06451
PI-Cer(t18:0/26:0(1))	103.023	173.579	96.4408	97.9136	131.219	110.17	133.873	129.779	122.747	204.365	147.584	132.854	115.592	113.042	169.459		168.288	199.814	161.507		236.874	145.094	186.809		59.2706	159.584	89.1904		98.5583	188.565	132.275	137.072	222.022	156.046	127.602		161.592	148.658	143.833		223.287	175.644	229.285	259.493	92.8377	214.501	100.629	137.596
PI-Cer(t18:0/26:0(2))	63.9013	152.861	67.2837	129.662	99.2053	87.095	162.81	93.5446	56.0635	215.023	55.1957	63.82	61.2529	58.732	199.739		122.213	135.268	110.868		203.13	102.47	142.422		35.4146	168.239	50.1621		48.6608	217.291	64.7795	58.7152	211.905	63.3084	60.3932		81.4695	148.262	60.6573		78.1681	56.6786	94.4344	122.375	45.6785	94.4366	40.254	43.628
PI-Cer(t18:0/24:0(1))	7.03362	12.5402	7.32098	10.0947	11.9769	11.3271	8.91393	12.3123	18.6799	15.8514	19.6381	19.166	15.5357	21.3804	12.3988		12.9288	14.2019	16.1182		17.6736	13.3129	12.1337		5.79602	7.72377	7.72116		5.88117	13.1292	8.13731	7.80286	11.9607	7.72025	7.46251		12.1631	8.36189	8.60786		11.8733	18.301	18.5662	15.5273	8.63826	16.284	12.6666	7.38683
PI-Cer(t18:0/24:0(2))	1.81565	2.15231	2.14424	2.31707	3.83355	3.38331	2.5661	3.06137	1.87765	3.17893	1.55404	2.78825	2.00125	2.68319	2.3842		1.89556	2.21288	2.67387		3.54302	2.53806	2.08268		1.3799	0.93767	0.955896		1.14606	1.97639	1.07633	1.36118	1.77085	1.25231	1.38006		1.83923	1.38954	1.11308		0.756154	1.18152	1.34572	1.65557	0.511128	1.70353	1.21684	0.710762
PI-Cer(t18:0/18:0(1))	0.76116	1.35736	1.19324	1.55454	0.927636	1.57915	1.18341	1.46424	1.95972	1.82125	1.59906	1.87014	1.05151	1.44646	0.885226		1.2624	1.63483	1.73822		2.04488	1.32504	0.795793		1.31017	0.529035	0.964953		0.532416	1.31569	0.867038	0.831457	1.45337	0.920629	0.988402		1.30173	0.60916	1.1546		2.61326	2.66062	1.89568	1.19223	1.78726	2.60017	2.89054	0.923889
PI-Cer(t20:0/26:0(1))	15.6201	7.13084	12.8855	3.26998	18.8349	12.4873	5.18363	16.2579	13.1098	8.21331	16.6168	13.834	8.62656	8.81827	7.17837		5.33719	6.32189	4.97698		7.94165	5.35166	5.62165		4.95699	6.46935	7.51962		11.4074	9.11721	18.5613	19.5347	9.83963	15.328	16.0619		17.6482	6.00056	14.3733		38.8874	22.5463	21.0514	28.4534	14.6064	16.5678	10.532	8.13321
PI-Cer(t20:0/26:0(2))	1.05843	0.757652	1.15111	0.720765	1.69682	1.00466	1.11092	1.15511	0.547288	1.26201	0.835828	0.486361	0.501984	0.494002	1.59315		0.599775	0.985849	0.284455		1.01005	0.458951	0.819035		0.224644	0.589364	0.166869		0.323807	1.27077	0.501469	0.45931	1.88781	0.404983	0.284644		0.486239	0.866227	0.439533		1.1996	0.3962	0.860469	2.22158	0.748062	1.06227	0.152296	0.402779
PI-Cer(t18:0/26:0(0))	6.16497	6.82731	6.11249	3.18886	6.39034	5.58266	3.19666	6.03679	14.2874	7.39529	17.2906	12.9926	10.283	11.7788	5.19527		5.47934	5.86378	5.02765		7.44563	6.2796	6.69529		4.50929	4.66378	10.4841		13.005	6.75688	21.7472	26.4926	7.36316	26.9108	24.0626		31.6819	4.10847	21.7817		17.3478	14.5295	10.5931	8.03466	6.55029	9.79759	8.53347	6.45795
PI-Cer(t20:0/26:0(0))	1.08101	0	0.747459	0.149931	1.41981	0.554935	0.0249208	0.627374	1.55252	0	2.25007	1.86677	1.04838	0.756425	0.241433		0.0687251	0.12622	0		0.195703	0.159818	0.290174		0.796627	0	1.50989		3.54777	0	6.46416	7.10425	0.273173	5.60424	5.3367		6.94837	0.514934	3.7963		3.84635	3.22516	1.17429	1.12306	1.02232	0.739485	1.73349	0.633076
MIPC(t18:0/26:0(1))	40.9011	31.5115	46.0446	16.0115	45.7753	52.6599	27.173	37.2166	54.2469	41.1503	57.7489	42.3066	40.7775	29.8249	28.7686		27.2227	27.931	18.6952		41.834	15.4287	23.7691		38.4094	29.143	50.5027		39.1251	28.6345	47.7444	39.8123	45.8159	86.5757	71.2539		76.1788	25.8157	58.0909		48.8469	56.9801	27.7411	52.71	13.48	32.3448	28.5422	14.3912
MIPC(t18:0/26:0(2))	11.5895	8.72922	15.1586	7.39735	15.5946	19.1915	10.6455	12.413	11.4238	15.6645	9.70903	7.12055	8.72502	6.19323	10.6642		7.64192	6.95442	3.89396		10.1813	3.88528	5.35061		9.22662	12.553	9.81738		8.21203	9.99216	9.06269	6.89849	18.7222	16.416	15.1747		16.2276	8.86035	11.0714		7.49641	11.9169	5.26531	9.32407	3.08895	5.61948	7.41875	1.50623
MIPC(t20:0/26:0(1))	6.11017	0.53232	6.85818	0.10467	5.90641	4.74182	0.295549	4.14384	6.03584	1.07236	6.88348	2.89954	0.985844	1.75438	0.220137		0.555818	0.550819	0.342115		0.701736	0.153077	0.387187		3.85203	0.808143	4.5189		3.94785	0.446643	4.71382	2.48944	1.45787	8.20935	9.22511		5.58189	0.490033	3.50631		7.76018	4.19002	1.52577	3.37037	1.0596	1.23284	2.35102	0.521262
MIPC(t18:0/26:0(0))	1.48768	5.72834	1.68195	2.54161	1.90059	2.03119	3.98018	1.36975	1.878	7.92777	2.14319	1.42999	1.27316	1.16078	4.46598		7.20625	9.45794	7.44091		10.5483	3.99552	7.92858		1.25183	5.03616	2.16922		2.32167	5.03339	2.68797	1.25486	7.80556	4.59631	3.89293		5.23717	4.15225	3.22369		6.6843	2.2767	8.94971	13.2576	1.72982	6.729	1.07755	3.53682
Pi conc	56.3464	34.616	55.8258	34.7182	64.7476	66.0563	36.2956	60.6538	23.3551	36.7092	18.4413	18.8005	19.8515	17.9491	31.7933		17.4824	17.2757	17.9241		15.3056	13.1325	13.446		68.7021	44.7074	65.6391		52.4846	53.0658	47.6635	52.8767	51.5432	46.7899	44.9499		44.9713	41.8904	49.2682		12.7181	58.3112	10.6392	10.3679	13.2001	12.0993	46.2039	8.68635
reported values are calculated from raw mass-spec data using C17-sphingolipid internal standards
all concentrations are in pmol

## Sheet: Pi normalized
0	control								0.5 ug/ml fluconazole								oxygen limitation								1.5% ethanol								3% ethanol								37°C
0	wild type				nce102Δ				wild type				nce102Δ				wild type				nce102Δ				wild type				nce102Δ				wild type				nce102Δ				wild type				nce102Δ
0	3.32245	18.2613	3.14953	18.1156	5.698	4.49816	21.3407	4.88063	14.8266	18.836	20.2528	22.1834	15.349	16.6875	32.0946		36.7561	33.6597	32.5289		30.6038	34.8402	35.1138		4.97009	11.0924	5.08587		7.27696	11.9075	6.97622	10.7849	9.71164	13.1788	13.2632		11.0223	11.6397	8.42528		101.252	27.2647	63.0643	63.29	105.894	39.5452	39.9512	104.519
0	66.8238	80.3172	71.4742	86.8246	43.4116	67.2778	101.532	52.6747	179.583	101.001	208.567	373.914	195.834	229.166	110.937		98.5348	91.9597	86.0823		76.7928	90.3668	84.9859		52.9995	69.45	61.5924		118.422	69.0951	130.864	167.498	49.3081	218.879	127.134		198.87	84.6216	147.854		115.25	90.3364	93.8978	115.353	128.957	66.7189	121.89	45.2252
0	1.96593	3.6939	1.00495	1.98931	1.52668	1.8623	2.38774	2.38587	5.93663	3.26756	7.12623	8.02996	4.66826	5.99947	2.5995		15.3366	12.2095	15.464		12.6222	14.1045	11.3544		2.41508	2.46223	2.88605		2.58474	1.95794	2.00031	2.56286	2.97005	3.20581	2.74003		3.63535	4.44266	3.63608		28.8139	4.68025	22.6628	20.0738	18.4344	37.9198	4.45233	48.2076
0	0.29243	1.3083	0.155603	0.649457	0.240086	0.355849	0.965238	0.453948	0.556263	0.937522	0.711728	0.800077	0.452824	0.707688	1.10704		3.13707	3.09448	2.60059		2.58611	3.34915	2.52513		0.332045	0.984384	0.372672		0.322002	0.979046	0.27224	0.314033	1.52895	0.293156	0.289538		0.554007	2.2169	0.418476		3.08934	0.405079	3.12935	1.85964	1.60569	3.67536	0.354044	4.75702
0	0.0440061	0.0671984	0.0293977	0.0399236	0.0489438	0.0656077	0.055729	0.0794212	0.121936	0.0619147	0.13939	0.160967	0.124763	0.164658	0.0624483		0.133512	0.107119	0.0826183		0.096755	0.125645	0.0911455		0.0427008	0.0539616	0.0746971		0.0471437	0.0548786	0.0381987	0.0426294	0.0358814	0.0260708	0.0266081		0.0613867	0.0828739	0.0507898		0.151217	0.0382703	0.147997	0.164381	0.114289	0.147926	0.0306173	0.167324
0	0.728878	2.04716	0.482373	1.2624	0.762604	0.949722	1.89842	1.0826	2.79376	2.22632	3.49332	4.19429	3.30191	4.53289	1.88064		5.10661	4.46562	5.04565		4.988	5.13325	4.55415		0.645786	1.23196	0.789669		0.57403	1.44592	0.513119	0.510987	1.54618	0.560826	0.657416		0.905121	2.56709	0.973485		6.97231	1.93298	8.39002	6.86011	5.81224	10.057	2.02608	11.8624
0	0.226614	0.0741977	0.0923877	0.0164933	0.13596	0.159764	0.0236927	0.248033	0.460848	0.0364428	0.571143	0.56596	0.232498	0.337673	0.0284036		0.194014	0.134512	0.256026		0.196754	0.201518	0.152501		0.167467	0.0372332	0.221293		0.268831	0.0284628	0.200939	0.257176	0.0399462	0.188639	0.201665		0.263703	0.0959294	0.260312		3.11482	0.616607	1.08914	0.997983	2.07169	1.50012	0.523717	2.30169
0	0.73576	0.59705	0.495127	0.364939	0.565392	0.557883	0.658103	0.77016	2.61488	0.524504	3.96644	3.98044	2.76379	3.9772	0.571408		1.43454	1.66293	1.81131		1.74466	1.87134	1.57933		1.45928	0.405236	1.56757		2.11849	0.401873	1.63421	1.61643	0.524244	2.69327	2.70132		2.85747	0.828982	2.75589		9.12564	2.19261	2.8081	4.25079	7.42045	4.61998	2.52192	5.28491
0	0.0139197	0.0127426	0.00431108	0.0106554	0.018008	0.0145093	0.0122753	0.0196403	0.0928326	0.0175276	0.117985	0.174566	0.160253	0.242397	0.0184248		0.0369868	0.0396122	0.0565542		0.0413984	0.0437595	0.0063886		0.0150725	0	0.0198787		0.0122464	0.00831026	0.0089241	0.0154473	0.00769437	0.0221387	0.0358619		0.0139375	0.0193637	0.0321254		0.150296	0.146518	0.0699787	0.100974	0.142049	0.110838	0.144083	0.174603
0	0.0975463	0.0443173	0.0742086	0.0200904	0.138811	0.138211	0.0638752	0.11467	0.245476	0.069495	0.644278	0.5878	0.349036	0.309828	0.0873184		0.116228	0.0459518	0.0547394		0.042737	0.0621516	0.0516522		0.180431	0.0580476	0.19072		0.200885	0.0604557	0.206823	0.174679	0.0561485	0.238995	0.428928		0.259141	0.0900744	0.224516		0.549826	0.28278	0.386373	0.307047	0.611834	0.0994959	0.261472	0.196712
0	0.0619675	0.054627	0.0941707	0	0.0696553	0.0612315	0.134165	0.0496794	0.0944076	0.0563918	0.73485	0.858837	0.393697	0.273645	0.128601		0.153542	0.0171938	0.113726		0.0570747	0.0901023	0.141855		0.109484	0.0608892	0.13341		0.144328	0.133415	0.0963692	0.217564	0.0188966	0.304716	0.254005		0.160039	0.164229	0.159713		1.33264	0.253526	0.689378	0.975578	0.358541	0.128168	0.201723	0.352796
0	1.82839	5.0144	1.72753	2.82024	2.02662	1.66782	3.68842	2.13966	5.25569	5.56714	8.00291	7.06649	5.82286	6.29792	5.33002		9.62613	11.5662	9.01061		15.4762	11.0485	13.8933		0.862718	3.56952	1.3588		1.87785	3.55342	2.77518	2.59229	4.30749	3.33504	2.83875		3.59322	3.54874	2.91939		17.5567	3.01218	21.551	25.0285	7.03308	17.7284	2.17792	15.8405
0	1.13408	4.41591	1.20524	3.73471	1.53218	1.3185	4.48566	1.54227	2.40049	5.85746	2.99305	3.39459	3.08556	3.27214	6.28242		6.99064	7.82996	6.18539		13.2716	7.8028	10.5922		0.515481	3.76311	0.764211		0.927144	4.09475	1.3591	1.11042	4.1112	1.35304	1.34357		1.81159	3.53928	1.23116		6.14622	0.972001	8.8761	11.8033	3.46045	7.80513	0.871225	5.02259
0	0.124828	0.362266	0.13114	0.290761	0.184979	0.171477	0.245593	0.202994	0.799823	0.431809	1.0649	1.01944	0.782597	1.19117	0.389981		0.739531	0.822073	0.899244		1.15471	1.01374	0.902406		0.0843645	0.172763	0.117631		0.112055	0.247414	0.170724	0.147567	0.232052	0.164998	0.166018		0.270464	0.199613	0.174714		0.933577	0.313851	1.74507	1.49763	0.654407	1.34586	0.274145	0.850394
0	0.0322229	0.0621767	0.0384095	0.0667393	0.0592076	0.0512186	0.0707	0.0504729	0.0803959	0.0865975	0.0842695	0.148307	0.100811	0.149489	0.0749906		0.108427	0.128092	0.149177		0.231485	0.193266	0.154893		0.0200853	0.0209735	0.0145629		0.0218362	0.037244	0.0225819	0.0257426	0.0343566	0.0267645	0.0307021		0.0408978	0.0331707	0.0225922		0.0594551	0.0202624	0.126488	0.159683	0.0387214	0.140796	0.0263363	0.0818251
0	0.0135086	0.0392118	0.0213743	0.044776	0.014327	0.0239061	0.0326049	0.0241409	0.0839099	0.0496128	0.0867107	0.0994725	0.0529689	0.0805869	0.0278432		0.0722099	0.0946314	0.0969763		0.133603	0.100898	0.0591845		0.0190703	0.0118333	0.0147009		0.0101442	0.0247936	0.0181908	0.0157245	0.0281971	0.0196758	0.021989		0.0289459	0.0145418	0.023435		0.205476	0.0456279	0.178179	0.114993	0.135397	0.214902	0.0625605	0.106361
0	0.277215	0.205998	0.230816	0.0941864	0.290897	0.189041	0.142817	0.268044	0.561327	0.22374	0.901064	0.735832	0.434555	0.491294	0.225783		0.305289	0.36594	0.277669		0.518871	0.407514	0.418092		0.0721519	0.144704	0.11456		0.217348	0.171809	0.389424	0.369439	0.190901	0.327592	0.35733		0.392431	0.143244	0.291735		3.05764	0.386655	1.97867	2.74438	1.10653	1.36932	0.227945	0.93632
0	0.0187844	0.0218873	0.0206197	0.0207605	0.0262066	0.0152092	0.0306076	0.0190444	0.0234334	0.0343786	0.0453237	0.0258695	0.025287	0.0275224	0.0501097		0.0343074	0.0570655	0.0158699		0.065992	0.0349479	0.0609131		0.00326982	0.0131827	0.00254222		0.00616956	0.023947	0.010521	0.00868644	0.0366258	0.00865536	0.00633247		0.0108122	0.0206784	0.00892124		0.0943226	0.00679457	0.0808774	0.214275	0.0566707	0.0877961	0.00329618	0.0463692
0	0.109412	0.19723	0.109492	0.0918499	0.0986961	0.0845136	0.088073	0.0995286	0.611748	0.201456	0.937603	0.691077	0.517995	0.656236	0.163408		0.313421	0.339423	0.280496		0.486463	0.478174	0.49794		0.0656354	0.104318	0.159724		0.247788	0.12733	0.456264	0.501026	0.142854	0.575142	0.53532		0.704492	0.0980767	0.442105		1.36402	0.249172	0.995665	0.774956	0.496229	0.809764	0.184691	0.743459
0	0.0191851	0	0.0133891	0.00431852	0.0219284	0.00840095	0.000686606	0.0103435	0.0664746	0	0.122013	0.0992937	0.0528109	0.0421428	0.00759382		0.00393111	0.00730617	0		0.0127863	0.0121697	0.0215807		0.0115954	0	0.0230029		0.0675965	0	0.135621	0.134355	0.00529988	0.119775	0.118725		0.154507	0.0122924	0.0770538		0.302432	0.0553094	0.110374	0.108321	0.0774474	0.061118	0.0375183	0.0728816
0	0.725886	0.910316	0.82479	0.461186	0.706981	0.797198	0.74866	0.613591	2.3227	1.12098	3.1315	2.25029	2.05413	1.66164	0.904863		1.55715	1.61678	1.04302		2.73324	1.17486	1.76775		0.559071	0.651861	0.769399		0.745459	0.539603	1.0017	0.752928	0.888884	1.85031	1.58518		1.69394	0.616267	1.17908		3.84075	0.977173	2.60744	5.08397	1.0212	2.67328	0.617744	1.65676
0	0.205683	0.252173	0.271534	0.213069	0.240853	0.290532	0.293299	0.204653	0.489134	0.42672	0.526483	0.378742	0.439515	0.345044	0.335423		0.437121	0.402554	0.217247		0.665197	0.295853	0.397934		0.134299	0.28078	0.149566		0.156466	0.188297	0.190139	0.130464	0.363234	0.350845	0.337591		0.360844	0.211513	0.224717		0.589429	0.204366	0.494898	0.899321	0.234009	0.464447	0.160565	0.173402
0	0.108439	0.0153778	0.12285	0.00301485	0.091222	0.0717845	0.00814284	0.0683196	0.258438	0.0292122	0.373265	0.154226	0.049661	0.0977423	0.00692402		0.031793	0.0318839	0.0190869		0.0458482	0.0116564	0.0287958		0.0560685	0.0180762	0.0688447		0.0752193	0.00841677	0.0988978	0.04708	0.0282844	0.175451	0.205231		0.124121	0.011698	0.0711679		0.610169	0.0718561	0.14341	0.325078	0.0802716	0.101894	0.0508836	0.0600093
0	0.0264025	0.165482	0.0301285	0.0732069	0.0293538	0.0307494	0.10966	0.022583	0.0804109	0.215961	0.116217	0.0760613	0.064134	0.0646708	0.140469		0.412201	0.547469	0.415133		0.689178	0.304248	0.589662		0.018221	0.112647	0.0330478		0.0442353	0.0948518	0.0563948	0.0237318	0.151437	0.0982329	0.0866059		0.116456	0.0991218	0.0654315		0.525574	0.0390439	0.841203	1.27872	0.131045	0.556147	0.0233216	0.407169
	RAW values were divided by respective Pi content

## Sheet: relative to resp. control
0	control								0.5 ug/ml fluconazole								oxygen limitation								1.5% ethanol								3% ethanol								37°C
0	wild type				nce102Δ				wild type				nce102Δ				wild type				nce102Δ				wild type				nce102Δ				wild type				nce102Δ				wild type				nce102Δ
0	0.310155	1.70472	0.294013	1.69112	0.531916	0.41991	1.99219	0.455614	1.38408	1.75837	1.89063	2.07085	1.6859	1.83291	3.52518		3.43123	3.14219	3.03662		3.36144	3.82675	3.8568		0.463965	1.03549	0.474773		0.799281	1.30789	0.766249	1.18458	0.906595	1.23026	1.23814		1.21066	1.27847	0.92541		9.45206	2.5452	5.88714	5.90821	11.6311	4.34354	4.38813	11.48
0	0.875116	1.05182	0.936017	1.13704	0.568512	0.881062	1.32965	0.689821	2.35179	1.32269	2.73137	4.89673	2.95715	3.46046	1.67518		1.2904	1.20429	1.12732		1.15959	1.36456	1.28331		0.694075	0.909508	0.806606		1.78821	1.04335	1.97607	2.52926	0.645732	2.86641	1.66493		3.00299	1.27781	2.23263		1.50931	1.18303	1.22967	1.51065	1.94728	1.00747	1.84057	0.682912
0	0.908669	1.70736	0.464499	0.919477	0.705645	0.860773	1.10364	1.10277	2.74396	1.51029	3.29381	3.71152	2.28763	2.93998	1.27386		7.0887	5.64336	7.14759		6.18538	6.91174	5.56409		1.11627	1.13806	1.33396		1.26662	0.959471	0.980231	1.2559	1.37278	1.48175	1.26647		1.78147	2.17708	1.78182		13.318	2.16325	10.4749	9.27827	9.03359	18.5822	2.18182	23.6236
0	0.486211	2.17525	0.258714	1.07983	0.39918	0.591656	1.60486	0.754761	0.924875	1.55878	1.18336	1.33026	0.898853	1.40475	2.19747		5.21588	5.14506	4.3239		5.13341	6.64803	5.01235		0.552078	1.63669	0.619627		0.639171	1.9434	0.540395	0.623353	2.54213	0.487419	0.481403		1.0997	4.40053	0.830672		5.13653	0.673508	5.20304	3.09194	3.18728	7.29556	0.702774	9.44266
0	0.975065	1.48895	0.651379	0.884608	1.08447	1.4537	1.23482	1.75978	2.7018	1.37188	3.08853	3.56662	1.9986	2.63768	1.00037		2.95829	2.37348	1.83061		1.54993	2.01273	1.46007		0.946142	1.19566	1.6551		0.7552	0.879106	0.61191	0.682885	0.795041	0.577664	0.589569		0.983361	1.32757	0.813608		3.35058	0.847975	3.27924	3.64226	1.8308	2.36964	0.490462	2.68038
0	0.644908	1.81132	0.426802	1.11697	0.674749	0.84031	1.67971	0.957879	2.4719	1.96984	3.09088	3.71109	2.81413	3.86326	1.60282		4.5183	3.95117	4.46437		4.25113	4.37492	3.88138		0.571388	1.09003	0.698696		0.489229	1.23232	0.437316	0.4355	1.36805	0.496217	0.581679		0.771409	2.18786	0.829674		6.16907	1.7103	7.42345	6.0698	4.9536	8.57129	1.72677	10.11
0	2.21253	0.724424	0.90202	0.161031	1.32744	1.55985	0.231322	2.42165	4.49945	0.355807	5.57631	5.52571	1.6389	2.38028	0.200219		1.89424	1.3133	2.49969		1.38694	1.42052	1.07499		1.63506	0.363523	2.16058		1.89501	0.200636	1.41643	1.81285	0.390011	1.84176	1.96894		1.85886	0.676213	1.83495		30.4113	6.0202	10.6337	9.74373	14.6035	10.5745	3.69172	16.2248
0	1.34209	1.08907	0.903156	0.665682	1.03133	1.01763	1.20044	1.40484	4.76978	0.956743	7.23513	7.26068	4.33274	6.23498	0.895786		2.61672	3.03333	3.30399		2.73507	2.93367	2.47588		2.66186	0.739187	2.85939		3.32112	0.63001	2.56192	2.53405	0.956267	4.91276	4.92746		4.47961	1.29958	4.32036		16.646	3.99952	5.12222	7.75382	11.6329	7.24266	3.95358	8.28505
0	1.33751	1.2244	0.41424	1.02385	1.73034	1.39416	1.1795	1.88718	8.92003	1.68418	11.3369	16.7736	9.94852	15.0481	1.14381		3.55396	3.80623	5.43414		2.57002	2.71659	0.396605		1.44828	0	1.91009		0.760255	0.515902	0.554009	0.958968	0.739332	2.12725	3.44587		0.865244	1.2021	1.99435		14.4416	14.0785	6.72407	9.70234	8.81843	6.88085	8.94468	10.8394
0	1.65219	0.750623	1.25691	0.340281	2.35111	2.34095	1.08189	1.94222	4.15775	1.17707	10.9124	9.95585	3.06463	2.72037	0.766678		1.96861	0.778308	0.927148		0.375242	0.545707	0.45352		3.05605	0.98318	3.23032		1.76382	0.530817	1.81596	1.53373	0.951015	4.04797	7.26497		2.27533	0.790877	1.97131		9.31267	4.78958	6.54419	5.2006	5.37207	0.8736	2.29579	1.72718
0	1.17605	1.03674	1.78722	0	1.32195	1.16208	2.54626	0.942838	1.79171	1.07023	13.9463	16.2994	5.00359	3.47783	1.63442		2.91399	0.326311	2.15834		0.725376	1.14513	1.80287		2.07784	1.15558	2.53191		1.8343	1.69561	1.22478	2.76508	0.358628	5.78304	4.82064		2.03397	2.08723	2.02983		25.2915	4.81153	13.0833	18.515	4.55678	1.62892	2.56375	4.48376
0	0.642071	1.7609	0.606653	0.990378	0.711683	0.585686	1.29525	0.75138	1.84563	1.955	2.81037	2.48152	2.44593	2.64548	2.23891		3.38039	4.06167	3.16424		6.50091	4.64102	5.83599		0.302959	1.2535	0.477167		0.788805	1.49264	1.16573	1.08891	1.51265	1.17116	0.996879		1.50936	1.49067	1.22631		6.16535	1.05778	7.56802	8.78922	2.95429	7.44692	0.914851	6.6539
0	0.432444	1.68386	0.459581	1.42411	0.584249	0.502766	1.71046	0.588095	0.915347	2.23355	1.1413	1.29441	1.39011	1.47417	2.83036		2.66565	2.9857	2.3586		5.97914	3.51532	4.77199		0.196562	1.43494	0.291407		0.417698	1.84477	0.612302	0.500266	1.56767	0.515936	0.512325		0.816158	1.59452	0.554665		2.34366	0.370641	3.38461	4.5008	1.55901	3.51637	0.392505	2.26278
0	0.549303	1.59414	0.577076	1.27948	0.813994	0.754578	1.08072	0.893268	3.51959	1.90016	4.68605	4.48601	3.88848	5.91853	1.93769		3.25428	3.6175	3.95709		5.73739	5.03697	4.48377		0.371243	0.760236	0.517629		0.556767	1.22932	0.848274	0.733214	1.02114	0.726069	0.730558		1.34385	0.991815	0.868101		4.10817	1.38109	7.67914	6.59029	3.25154	6.68715	1.36214	4.22534
0	0.645917	1.24635	0.769928	1.33781	1.18683	1.02669	1.4172	1.01174	1.61156	1.73587	1.6892	2.97286	1.74113	2.58186	1.29518		2.17345	2.56763	2.99029		3.99803	3.33794	2.67519		0.402615	0.420419	0.291917		0.377137	0.64325	0.390016	0.444606	0.688688	0.536502	0.615431		0.706355	0.572899	0.390196		1.19179	0.406165	2.53548	3.20088	0.668766	2.43171	0.45486	1.41322
0	0.454563	1.31948	0.719246	1.50671	0.482102	0.804439	1.09715	0.812341	2.82357	1.66947	2.91781	3.34725	2.23076	3.39389	1.17261		2.42986	3.18434	3.26325		5.62665	4.24929	2.49253		0.641714	0.398189	0.494685		0.427221	1.04417	0.7661	0.662231	0.94883	0.66209	0.739928		1.21905	0.612421	0.986956		6.91426	1.53538	5.99573	3.8695	5.7022	9.05052	2.63471	4.47936
0	1.37198	1.01952	1.14235	0.466145	1.4397	0.935595	0.706828	1.3266	2.77811	1.10733	4.45952	3.64176	1.9513	2.20608	1.01384		1.51093	1.8111	1.37423		2.32992	1.82988	1.87738		0.357092	0.716166	0.566979		0.97597	0.771485	1.74865	1.65891	0.9448	1.62131	1.76849		1.76216	0.643217	1.30999		15.1328	1.91362	9.79277	13.5824	4.96873	6.14872	1.02355	4.20441
0	0.915732	1.067	1.0052	1.01207	1.27756	0.741444	1.49211	0.928407	1.14237	1.67595	2.20952	1.26113	1.11069	1.20888	2.20098		1.67247	2.78192	0.773653		2.89859	1.53502	2.6755		0.159403	0.642652	0.123932		0.270987	1.05183	0.462118	0.381537	1.7855	0.421946	0.308706		0.474908	0.908264	0.39185		4.5982	0.331233	3.94274	10.4458	2.48916	3.85629	0.144779	2.03669
0	0.861539	1.55304	0.862171	0.723251	0.77716	0.665483	0.69351	0.783715	4.81707	1.58632	7.38294	5.44172	5.58769	7.07892	1.7627		2.46796	2.67271	2.2087		5.24756	5.15814	5.37136		0.516831	0.821426	1.25771		2.67292	1.37353	4.92179	5.40465	1.12487	4.52882	4.21526		7.59947	1.05797	4.76906		10.7407	1.96205	7.84013	6.10221	5.3529	8.73506	1.9923	8.01981
0	2.08009	0	1.45168	0.468224	2.37752	0.910851	0.0744435	1.12147	7.20734	0	13.2289	10.7657	5.10751	4.07576	0.734422		0.42622	0.792152	0		1.2366	1.17697	2.08714		1.2572	0	2.49403		6.53747	0	13.1163	12.9939	0.574626	12.9862	12.8725		14.9428	1.18884	7.45211		32.7904	5.99678	11.967	11.7444	7.49018	5.91091	3.62851	7.04861
0	0.993624	1.24608	1.12901	0.631291	0.967746	1.09124	1.0248	0.839909	3.17941	1.53444	4.28653	3.08028	2.86646	2.31876	1.2627		2.13149	2.21311	1.42773		3.81414	1.63947	2.46683		0.76528	0.892295	1.05319		1.04026	0.752996	1.39783	1.05068	1.21674	2.53278	2.16987		2.36383	0.859979	1.64536		5.25738	1.3376	3.56918	6.95915	1.42505	3.73046	0.86204	2.31194
0	0.872965	1.07028	1.15245	0.90431	1.02223	1.23308	1.24483	0.868594	2.07599	1.81109	2.23451	1.60747	1.70795	1.34084	1.30345		1.85524	1.70853	0.922043		2.58495	1.14968	1.54637		0.569994	1.19169	0.634792		0.608025	0.731723	0.738879	0.506982	1.54165	1.48906	1.43281		1.40224	0.821938	0.87325		2.50167	0.867376	2.10046	3.81692	0.909357	1.80484	0.623957	0.673838
0	1.73724	0.246359	1.9681	0.0482991	1.46141	1.15002	0.130451	1.09451	4.14028	0.46799	5.97984	2.47076	0.829518	1.63265	0.115656		0.509337	0.510793	0.305779		0.765832	0.194703	0.480994		0.898239	0.289589	1.10292		1.25643	0.140591	1.65195	0.786407	0.453128	2.8108	3.28788		2.07327	0.195398	1.18876		9.77515	1.15116	2.29749	5.20788	1.34083	1.70199	0.84994	1.00237
0	0.357733	2.24215	0.408218	0.991896	0.397721	0.41663	1.48581	0.305982	1.0895	2.92611	1.57465	1.03057	1.33372	1.34488	2.92117		5.585	7.41778	5.62473		14.332	6.32707	12.2625		0.246881	1.52628	0.447771		0.919909	1.97252	1.17277	0.493522	2.05186	1.33098	1.17344		2.42179	2.06132	1.3607		7.12112	0.529014	11.3976	17.3256	2.72519	11.5655	0.484992	8.46742
	Pi normalized values were normalized to resp. control; nce102Δ were normalized to wild type control

## Sheet: relative to WT control
0	control								0.5 ug/ml fluconazole								oxygen limitation								1.5% ethanol								3% ethanol								37°C
0	wild type				nce102Δ				wild type				nce102Δ				wild type				nce102Δ				wild type				nce102Δ				wild type				nce102Δ				wild type				nce102Δ
0	0.310155	1.70472	0.294013	1.69112	0.531916	0.41991	1.99219	0.455614	1.38408	1.75837	1.89063	2.07085	1.43285	1.5578	2.99607		3.43123	3.14219	3.03662		2.85691	3.25238	3.27792		0.463965	1.03549	0.474773		0.679314	1.11158	0.65124	1.00678	0.906595	1.23026	1.23814		1.02895	1.08658	0.786512		9.45206	2.5452	5.88714	5.90821	9.88535	3.6916	3.7295	9.75696
0	0.875116	1.05182	0.936017	1.13704	0.568512	0.881062	1.32965	0.689821	2.35179	1.32269	2.73137	4.89673	2.56462	3.00112	1.45282		1.2904	1.20429	1.12732		1.00567	1.18343	1.11296		0.694075	0.909508	0.806606		1.55084	0.904861	1.71377	2.19353	0.645732	2.86641	1.66493		2.60438	1.10819	1.93628		1.50931	1.18303	1.22967	1.51065	1.6888	0.873742	1.59626	0.592263
0	0.908669	1.70736	0.464499	0.919477	0.705645	0.860773	1.10364	1.10277	2.74396	1.51029	3.29381	3.71152	2.15771	2.77301	1.20151		7.0887	5.64336	7.14759		5.83409	6.5192	5.24809		1.11627	1.13806	1.33396		1.19469	0.90498	0.92456	1.18458	1.37278	1.48175	1.26647		1.68029	2.05344	1.68063		13.318	2.16325	10.4749	9.27827	8.52054	17.5269	2.05791	22.282
0	0.486211	2.17525	0.258714	1.07983	0.39918	0.591656	1.60486	0.754761	0.924875	1.55878	1.18336	1.33026	0.752892	1.17664	1.84063		5.21588	5.14506	4.3239		4.29982	5.56849	4.19842		0.552078	1.63669	0.619627		0.535379	1.62782	0.452643	0.52213	2.54213	0.487419	0.481403		0.921125	3.68595	0.695783		5.13653	0.673508	5.20304	3.09194	2.66972	6.11087	0.588654	7.90931
0	0.975065	1.48895	0.651379	0.884608	1.08447	1.4537	1.23482	1.75978	2.7018	1.37188	3.08853	3.56662	2.76444	3.64842	1.3837		2.95829	2.37348	1.83061		2.14385	2.78399	2.01956		0.946142	1.19566	1.6551		1.04459	1.21597	0.846388	0.944561	0.795041	0.577664	0.589569		1.36018	1.83628	1.12538		3.35058	0.847975	3.27924	3.64226	2.53235	3.27767	0.678403	3.70749
0	0.644908	1.81132	0.426802	1.11697	0.674749	0.84031	1.67971	0.957879	2.4719	1.96984	3.09088	3.71109	2.92152	4.01069	1.66398		4.5183	3.95117	4.46437		4.41336	4.54187	4.0295		0.571388	1.09003	0.698696		0.507899	1.27935	0.454005	0.452119	1.36805	0.496217	0.581679		0.800847	2.27135	0.861336		6.16907	1.7103	7.42345	6.0698	5.14264	8.89839	1.79267	10.4958
0	2.21253	0.724424	0.90202	0.161031	1.32744	1.55985	0.231322	2.42165	4.49945	0.355807	5.57631	5.52571	2.26998	3.29685	0.277317		1.89424	1.3133	2.49969		1.92099	1.96751	1.48893		1.63506	0.363523	2.16058		2.62471	0.277894	1.96185	2.51091	0.390011	1.84176	1.96894		2.57464	0.936599	2.54153		30.4113	6.0202	10.6337	9.74373	20.2267	14.6463	5.11327	22.4724
0	1.34209	1.08907	0.903156	0.665682	1.03133	1.01763	1.20044	1.40484	4.76978	0.956743	7.23513	7.26068	5.0414	7.25476	1.0423		2.61672	3.03333	3.30399		3.18241	3.4135	2.88083		2.66186	0.739187	2.85939		3.86431	0.733053	2.98094	2.94851	0.956267	4.91276	4.92746		5.21229	1.51214	5.02699		16.646	3.99952	5.12222	7.75382	13.5356	8.42726	4.60021	9.64014
0	1.33751	1.2244	0.41424	1.02385	1.73034	1.39416	1.1795	1.88718	8.92003	1.68418	11.3369	16.7736	15.3983	23.2913	1.77038		3.55396	3.80623	5.43414		3.97786	4.20473	0.613864		1.44828	0	1.91009		1.17672	0.798511	0.857493	1.48429	0.739332	2.12725	3.44587		1.33922	1.86061	3.08684		14.4416	14.0785	6.72407	9.70234	13.6491	10.6502	13.8445	16.7771
0	1.65219	0.750623	1.25691	0.340281	2.35111	2.34095	1.08189	1.94222	4.15775	1.17707	10.9124	9.95585	5.91179	5.24771	1.47895		1.96861	0.778308	0.927148		0.723858	1.05269	0.874858		3.05605	0.98318	3.23032		3.40249	1.02397	3.50307	2.95862	0.951015	4.04797	7.26497		4.3892	1.52563	3.80274		9.31267	4.78958	6.54419	5.2006	10.3629	1.68521	4.42868	3.33181
0	1.17605	1.03674	1.78722	0	1.32195	1.16208	2.54626	0.942838	1.79171	1.07023	13.9463	16.2994	7.47176	5.19337	2.44066		2.91399	0.326311	2.15834		1.08319	1.71	2.6922		2.07784	1.15558	2.53191		2.73913	2.53202	1.82894	4.12904	0.358628	5.78304	4.82064		3.03729	3.11682	3.03111		25.2915	4.81153	13.0833	18.515	6.80455	2.43244	3.8284	6.69552
0	0.642071	1.7609	0.606653	0.990378	0.711683	0.585686	1.29525	0.75138	1.84563	1.955	2.81037	2.48152	2.0448	2.21163	1.87173		3.38039	4.06167	3.16424		5.43476	3.87989	4.87889		0.302959	1.2535	0.477167		0.659441	1.24785	0.974553	0.910331	1.51265	1.17116	0.996879		1.26182	1.2462	1.0252		6.16535	1.05778	7.56802	8.78922	2.46979	6.22563	0.764816	5.56267
0	0.432444	1.68386	0.459581	1.42411	0.584249	0.502766	1.71046	0.588095	0.915347	2.23355	1.1413	1.29441	1.17658	1.24773	2.39559		2.66565	2.9857	2.3586		5.06069	2.97534	4.03897		0.196562	1.43494	0.291407		0.353536	1.5614	0.518248	0.423421	1.56767	0.515936	0.512325		0.69079	1.34959	0.469465		2.34366	0.370641	3.38461	4.5008	1.31953	2.97623	0.332213	1.9152
0	0.549303	1.59414	0.577076	1.27948	0.813994	0.754578	1.08072	0.893268	3.51959	1.90016	4.68605	4.48601	3.44379	5.24169	1.7161		3.25428	3.6175	3.95709		5.08127	4.46094	3.97101		0.371243	0.760236	0.517629		0.493095	1.08874	0.751266	0.649364	1.02114	0.726069	0.730558		1.19017	0.878392	0.768825		4.10817	1.38109	7.67914	6.59029	2.8797	5.92241	1.20637	3.74213
0	0.645917	1.24635	0.769928	1.33781	1.18683	1.02669	1.4172	1.01174	1.61156	1.73587	1.6892	2.97286	2.02078	2.99655	1.5032		2.17345	2.56763	2.99029		4.64017	3.87406	3.10487		0.402615	0.420419	0.291917		0.437712	0.746566	0.452659	0.516016	0.688688	0.536502	0.615431		0.819806	0.664916	0.452867		1.19179	0.406165	2.53548	3.20088	0.77618	2.82229	0.527918	1.64021
0	0.454563	1.31948	0.719246	1.50671	0.482102	0.804439	1.09715	0.812341	2.82357	1.66947	2.91781	3.34725	1.7824	2.71175	0.936922		2.42986	3.18434	3.26325		4.49575	3.39522	1.99156		0.641714	0.398189	0.494685		0.341354	0.834304	0.61212	0.529128	0.94883	0.66209	0.739928		0.974029	0.48933	0.788586		6.91426	1.53538	5.99573	3.8695	4.55611	7.23145	2.10516	3.57905
0	1.37198	1.01952	1.14235	0.466145	1.4397	0.935595	0.706828	1.3266	2.77811	1.10733	4.45952	3.64176	2.15069	2.4315	1.11744		1.51093	1.8111	1.37423		2.56798	2.01686	2.06921		0.357092	0.716166	0.566979		1.07569	0.850315	1.92733	1.82842	0.9448	1.62131	1.76849		1.94221	0.70894	1.44385		15.1328	1.91362	9.79277	13.5824	5.47643	6.77699	1.12814	4.63401
0	0.915732	1.067	1.0052	1.01207	1.27756	0.741444	1.49211	0.928407	1.14237	1.67595	2.20952	1.26113	1.23273	1.34171	2.44283		1.67247	2.78192	0.773653		3.21709	1.7037	2.96949		0.159403	0.642652	0.123932		0.300764	1.16741	0.512896	0.423461	1.7855	0.421946	0.308706		0.527091	1.00807	0.434907		4.5982	0.331233	3.94274	10.4458	2.76268	4.28003	0.160688	2.26048
0	0.861539	1.55304	0.862171	0.723251	0.77716	0.665483	0.69351	0.783715	4.81707	1.58632	7.38294	5.44172	4.07883	5.16738	1.28672		2.46796	2.67271	2.2087		3.83054	3.76527	3.92091		0.516831	0.821426	1.25771		1.95115	1.00263	3.59274	3.94522	1.12487	4.52882	4.21526		5.54736	0.772282	3.48125		10.7407	1.96205	7.84013	6.10221	3.90744	6.3763	1.45431	5.85419
0	2.08009	0	1.45168	0.468224	2.37752	0.910851	0.0744435	1.12147	7.20734	0	13.2289	10.7657	5.72589	4.56922	0.82334		0.42622	0.792152	0		1.38632	1.31947	2.33983		1.2572	0	2.49403		7.32897	0	14.7043	14.5671	0.574626	12.9862	12.8725		16.752	1.33277	8.35435		32.7904	5.99678	11.967	11.7444	8.39703	6.62655	4.06782	7.902
0	0.993624	1.24608	1.12901	0.631291	0.967746	1.09124	1.0248	0.839909	3.17941	1.53444	4.28653	3.08028	2.81177	2.27452	1.23862		2.13149	2.21311	1.42773		3.74138	1.60819	2.41977		0.76528	0.892295	1.05319		1.02042	0.738631	1.37116	1.03064	1.21674	2.53278	2.16987		2.31874	0.843573	1.61397		5.25738	1.3376	3.56918	6.95915	1.39786	3.65929	0.845595	2.26784
0	0.872965	1.07028	1.15245	0.90431	1.02223	1.23308	1.24483	0.868594	2.07599	1.81109	2.23451	1.60747	1.8654	1.46444	1.42361		1.85524	1.70853	0.922043		2.82324	1.25567	1.68892		0.569994	1.19169	0.634792		0.664074	0.799176	0.806991	0.553717	1.54165	1.48906	1.43281		1.5315	0.897707	0.953749		2.50167	0.867376	2.10046	3.81692	0.993184	1.97121	0.681475	0.735954
0	1.73724	0.246359	1.9681	0.0482991	1.46141	1.15002	0.130451	1.09451	4.14028	0.46799	5.97984	2.47076	0.795588	1.56587	0.110926		0.509337	0.510793	0.305779		0.734507	0.186739	0.46132		0.898239	0.289589	1.10292		1.20504	0.13484	1.58438	0.754241	0.453128	2.8108	3.28788		1.98847	0.187406	1.14014		9.77515	1.15116	2.29749	5.20788	1.28598	1.63237	0.815175	0.961373
0	0.357733	2.24215	0.408218	0.991896	0.397721	0.41663	1.48581	0.305982	1.0895	2.92611	1.57465	1.03057	0.868966	0.876239	1.90325		5.585	7.41778	5.62473		9.33783	4.12232	7.98946		0.246881	1.52628	0.447771		0.599354	1.28517	0.764105	0.321548	2.05186	1.33098	1.17344		1.57789	1.34302	0.886545		7.12112	0.529014	11.3976	17.3256	1.77556	7.53536	0.31599	5.51683
	Pi normalized values were normalized to wild type control
